# Supplementary material for: Respiratory Mucosal Proteome Quantification in Human Influenza Infections
Source: PLoS One. 2016 Apr 18;11(4):e0153674. doi: 10.1371/journal.pone.0153674 (PMC4835085; doi:10.1371/journal.pone.0153674)
Supplement: S3 Table — The patient identifiers are those from S1 Table. The numerical values for each patient column are the respective normalized log2 protein levels for each patient for each protein identified in column A and B. Log2 Fold Change (FC), Average (average respective protein level for all patients), t-statistic, p, adjusted p, and B were all calculated with LIMMA. (TXT) [file pone.0153674.s007.txt]

"EntrezGeneSymbol" "EntrezGeneID" "ID_2085" "ID_3014" "ID_3034" "ID_3035" "ID_3052" "ID_3056" "ID_3057" "ID_3058" "ID_3059" "ID_4001" "ID_4002" "ID_4004" "ID_4005" "ID_4006" "ID_4013" "ID_4043" "ID_4050" "ID_4051" "logFC" "AveExpr" "t" "P.Value" "adj.P.Val" "B"
"NAGK" 55577 10.3323137881378 13.8868693945564 7.37038140082501 14.3261740783475 8.2607049187833 7.3578750769107 5.86777573929147 6.47507734086465 5.81846625696248 13.6083191738551 15.4227235111173 7.03563708092085 5.56850624761618 5.78908657620689 13.2992849698114 9.91946568290464 12.6869360815376 13.6936626152636 5.58796768402711 9.81773666299516 4.98140999437992 8.84112292654331e-05 0.00585074311315366 1.54030364076734
"STIP1" 10963 13.6083191738551 14.8113821881129 10.7722289346632 14.6813080628661 11.755101060389 11.7082147481669 10.7602241364756 11.3731660328308 11.0771494606481 15.2356037499337 14.3489587300165 10.4187772717014 10.9925710962211 10.5564433814473 14.5909769703045 12.9093104903886 14.3261740783475 14.0638280761648 2.70456195871335 12.6660965356963 4.71282630763973 0.000160372418704711 0.00820086232012728 0.967597212527413
"TNFAIP6" 7130 10.7417796194209 8.72489711883579 8.88773934393482 9.73417877754688 10.196875067214 8.83149097821574 7.15184843948971 6.99015050769755 7.05875355845121 8.62056602716035 10.3202644650184 6.20951904281545 5.9778331910346 6.46912603187474 9.48020728866684 6.48708045006425 8.40703268940567 10.3105681579053 2.5856848700552 8.36666170859734 5.40371567872834 3.51409554098247e-05 0.00272254431548409 2.42743004145076
"GZMB" 3002 8.60945342006203 11.755101060389 8.4493268113509 11.1816835021442 8.17170960096374 8.95728965933314 7.39060084358617 6.75746173428602 6.46912603187474 8.5717173816594 8.70659645957995 6.85206845727771 7.06774901562268 6.81550571949165 9.54470878003635 7.75909384122405 10.6248101653078 10.1117037187487 2.47818089971011 8.54420590016323 4.88554803213254 0.000109272347598327 0.00668976721657846 1.3365504213462
"IL6" 3569 9.8238034110777 9.88358786078356 10.0084811351296 11.427776693929 10.7602241364756 10.2914121457631 7.49571845731322 7.84428795256213 7.66503125007117 9.80904347933642 9.48020728866684 7.03067440196845 6.98095905592194 7.26000595804265 10.4553488897226 7.27693601099256 8.67777488963418 9.08605085550617 2.36894105377151 8.95874021516094 5.47567922114764 3.00851412654281e-05 0.00272058598514118 2.57668372026591
"IL1R1" 3554 6.52657150053689 6.68764954345466 8.11901620923533 6.57523885841775 7.38385397465053 7.56189202023482 7.77359643106881 8.81588789630232 8.56293682462221 6.8097769402706 6.68764954345466 8.05285783897511 7.73971388396476 7.80995547200282 7.12393690608204 6.83368607126275 7.06774901562268 6.82882283887518 -1.10867110598118 7.38671065383522 -4.62475458551831 0.000195196923855145 0.00914985580570994 0.778672237366164
"PGF" 5228 6.48708045006425 6.67276568258909 6.98492287692014 6.5385317374393 7.17748362973593 7.39060084358617 7.41733598820804 8.27216134226413 7.86519592869337 6.76178912794129 6.96831641182277 8.22395262633364 7.97796695201972 8.60381934784817 6.56189696958984 6.71553380465218 6.86988165994444 6.70397143122602 -1.24067414543523 7.23295593393769 -6.85188740490303 1.74522544067172e-06 0.000654459540251893 5.29866169371018
"DDR1" 780 6.37121191477609 6.07020256491305 7.27693601099256 6.61174137432449 6.87890234184998 6.81908333118891 7.36654353594154 6.77597520514367 7.70857522560939 6.43233855692173 6.06297864863588 7.98055303112764 8.77567273513838 8.42271728689442 5.98941899839043 7.07284510649659 6.5560283901354 6.94303398051657 -1.2479460683807 7.00637545772204 -4.64758941714926 0.000185490840313777 0.0090729215370869 0.827702006500743
"TNFRSF17" 608 8.49584820165762 7.9561925788273 8.4144226607954 7.79611505474443 8.00816213330487 8.00075264311915 8.4025551003167 8.80036819089725 9.12711633473809 7.54861032768575 7.51320507390952 9.50484565885785 9.8238034110777 10.0084811351296 7.78927481487944 7.51723765833346 8.52712920883681 7.67974927498589 -1.34063666924623 8.38410385900538 -5.63026759376395 2.15925725709297e-05 0.00242916441422959 2.89521682172089
"PLA2G10" 8399 7.46415669493092 8.27216134226413 7.99211478993395 7.73971388396476 8.16373944093 8.32996028659307 8.69578655807268 9.92886796371202 9.79394021434041 8.32675854265672 8.37547822485031 9.19092233892191 10.3202644650184 10.8234324022832 8.63093981432733 8.62056602716035 8.47086835839183 7.97796695201972 -1.59516696055618 8.72875768335398 -6.10256880725064 7.97970394143785e-06 0.0011221458667647 3.84939371682868
"SLPI" 6590 15.9699507682474 15.7055911366416 16.8802745812746 14.175664516225 15.9993843069114 16.8802745812746 17.4687674935654 17.1731749406507 17.3755880280656 15.8636793178993 14.5027791933075 17.4687674935654 17.6306458141895 17.4687674935654 15.8636793178993 14.8113821881129 15.9993843069114 15.5663741561853 -1.74608367969282 16.2668960908051 -5.14187752663831 6.21338115004944e-05 0.00436878362112851 1.87952380999775
"CCL15" 6359 8.253954965215 8.5878671785778 8.8541987548416 9.29973436927137 9.45797256224813 9.22017983511794 10.5202946854131 10.7722289346632 11.4162303897964 8.76645810177775 9.26266915559534 10.4758581388726 11.5501287826573 11.0883789918 9.01279354142539 8.90120607864898 8.84942998831578 8.53365037729902 -2.05384374483926 9.60129082397426 -9.86439462210347 8.16726697638825e-09 9.18817534843678e-06 10.2789981961779
"IDS" 3423 8.80447494428601 8.33824343255244 9.30477210655349 8.44602046114103 9.13496822300419 9.12225747887096 9.8238034110777 10.1398908331844 10.2238948270437 8.28302391722444 8.31681867636664 11.385676891502 12.4889841334922 12.0220889928816 8.32184057998113 10.0918002621997 8.59929795011165 8.89534236532509 -2.20915148172887 9.54128886037769 -5.96458371905739 1.06423821707622e-05 0.00133029777134528 3.57371825264333
"MB" 4151 7.72594516438593 7.56545547850053 9.18449661092864 7.75909384122405 8.22761671284976 9.97352759545059 10.4974549874803 9.86358455534253 11.1587531692607 10.5060059867477 7.30193705237423 10.5564433814473 11.1008498621987 11.6082607282241 7.56189202023482 9.80904347933642 8.23576567799894 9.15875646263885 -2.21342977376974 9.32193793147912 -4.7833160356503 0.000137089634442562 0.00734408755942295 1.11843699933343
"IGFBP7" 3490 11.385676891502 11.6417525236346 11.8519564102621 12.767197060188 11.8311013395447 12.6665326238152 13.6936626152636 14.3489587300165 13.4240039688976 11.9416090007766 11.7872084495745 13.7593394019442 13.9772771236092 14.175664516225 11.9758964237014 9.42267276968465 11.684772261903 10.7722289346632 -2.25243400188853 12.3948617247337 -6.2208964184076 6.24593390328031e-06 0.0011221458667647 4.08367928195227
"IL13RA1" 3597 6.71553380465218 7.23550957590319 8.21762229303078 7.18291306233229 7.54177162961202 8.37547822485031 9.25861878477907 8.60381934784817 9.42267276968465 7.41733598820804 6.72056103435673 10.0856219060239 11.0511783073887 11.1229617614741 6.947766186527 8.94622022081085 7.72594516438593 7.54177162961202 -2.37677641167632 8.33962787174888 -6.15530948039565 7.15269561013304e-06 0.0011221458667647 3.95406295504385
"CST3" 1471 14.2212136640257 12.9253970127559 15.9993843069114 12.5597634325783 14.4146992908392 15.4814914011813 15.9699507682474 15.9190776931673 16.1187748939178 14.0018171268988 12.3022144155461 16.4734415100366 16.8267199198995 16.8267199198995 13.7593394019442 13.3824868776663 14.3728356262217 13.5836023820747 -2.43876037264105 14.7299405357673 -5.45527588674843 3.14378824949648e-05 0.00272058598514118 2.53442806950524
"IL34" 146433 6.86988165994444 7.90992103702632 9.61097159964539 8.0166594304343 8.68721033164314 9.15875646263885 10.3820211715271 10.6858257193497 10.1522593000193 7.80686502324686 7.81718795222712 10.6858257193497 11.4855821515823 11.3253482754846 8.17170960096374 9.08605085550617 8.56721301823033 8.14878916300611 -2.46520904500939 9.14267102621253 -7.39847098379367 6.03981244799585e-07 0.000339739450199766 6.30274469118778
"CTSH" 1512 12.5597634325783 11.0137545513374 13.4240039688976 10.9114046655939 12.3741651817473 12.8366651435908 13.4974206540819 13.8078940734851 13.6422482147121 11.6964790081413 11.3120261238099 14.6611208049083 15.6073839550197 15.1907603303679 11.7966052871128 11.2988055010356 11.6719802944269 12.0988642239315 -2.4849282235789 12.7445191897099 -6.41107264710709 4.22936633655149e-06 0.00102655192383529 4.45603082701064
"KLK8" 11202 10.0084811351296 8.97363424619711 10.1522593000193 8.22395262633364 9.98317173068395 10.2844510783663 10.5060059867477 11.0883789918 11.5791870281854 8.78635835676302 9.40902647368523 12.767197060188 13.4240039688976 13.2197881418548 9.35710036762696 10.1017644835477 9.04068208381757 8.84942998831578 -2.66656754040506 10.3197151693422 -6.37391166111636 4.5624529948235e-06 0.00102655192383529 4.38368358896948
"KLK5" 25818 5.91815324109518 5.65452422836584 8.7962048362573 5.52871768392398 8.55704125731347 8.43675825683736 9.6728498058812 10.3998173218822 9.46729159623862 5.82869303041196 5.3336865701665 9.52888666163578 8.22761671284976 10.0256690339088 5.49855749128069 6.14037948347053 6.66166706464307 6.15123959238202 -3.01155329405374 7.54598632603024 -5.55415365986549 2.54142899464507e-05 0.00259918874452337 2.73874477047967
"KLK7" 5650 13.9772771236092 11.684772261903 14.5389107281708 9.84752411681005 13.5836023820747 13.4240039688976 14.6232550432035 14.6611208049083 14.9053412446002 11.261902222896 11.2255985962871 15.7927191219037 15.8636793178993 16.1187748939178 11.0883789918 14.1157621861258 11.7414124190869 10.6248101653078 -3.06798547415806 13.2821580883001 -4.80593252621627 0.000130371538814104 0.00733339905829333 1.16675836250461
"MFGE8" 4240 6.99434484113608 6.50366080396602 9.6728498058812 5.6309649030084 8.0133946929694 9.49594262231295 11.427776693929 10.2069233378715 8.91220373896997 6.18753074358071 5.89496409172291 10.1117037187487 9.38377322779433 12.114564099127 6.97736692783669 6.2297206768526 6.61841841949776 6.98492287692014 -3.25915068559968 8.18672367900697 -5.38870831513469 3.63005908731212e-05 0.00272254431548409 2.39622924381277
