# Supplementary material for: Respiratory Mucosal Proteome Quantification in Human Influenza Infections
Source: PLoS One. 2016 Apr 18;11(4):e0153674. doi: 10.1371/journal.pone.0153674 (PMC4835085; doi:10.1371/journal.pone.0153674)
Supplement: S4 Table — Column labels are the same as in S2 Table. (TXT) [file pone.0153674.s008.txt]

"EntrezGeneSymbol" "EntrezGeneID" "ID_2085" "ID_3014" "ID_3034" "ID_3035" "ID_3052" "ID_3056" "ID_3057" "ID_3058" "ID_3059" "ID_4001" "ID_4002" "ID_4004" "ID_4005" "ID_4006" "ID_4013" "ID_4050" "ID_4051" "logFC" "AveExpr" "t" "P.Value" "adj.P.Val" "B"
"NAGK" "55577" 10.33231379 13.88686939 7.370381401 14.32617408 8.260704919 7.357875077 5.867775739 6.475077341 5.818466257 13.60831917 15.42272351 7.035637081 5.568506248 5.789086576 13.29928497 12.68693608 13.69366262 5.748051945 9.811752603 4.994271027 0.000102243 0.001855218 1.36368062
"KPNB1" "3837" 7.708575226 13.72944358 7.013012994 14.24924103 8.253954965 9.588948656 7.793037549 6.95630383 7.25549724 12.83666514 14.19953306 7.342256229 7.160923606 7.215008951 12.53260713 12.15128225 11.14372814 3.931646237 9.831177622 3.815981457 0.001323309 0.007578962 -1.129635772
"CPNE1" "8904" 8.866248796 14.76719564 9.2524834 14.96720988 9.429727296 10.53000975 9.288122332 7.95212766 9.436738523 12.42293469 16.08286746 9.304772107 7.475007293 7.081540998 13.12038823 12.13089342 12.99206342 3.809859605 10.88825476 3.829108805 0.001285653 0.007455461 -1.101710423
"PKM2" "5315" 8.594053197 13.33182925 8.758311913 13.58360238 9.951818359 8.786358357 7.357875077 8.973634246 8.01665943 12.57453489 14.56470184 7.581663959 7.513205074 7.081540998 12.70554438 12.53260713 11.44075981 3.775369128 10.19698237 4.427747483 0.000346395 0.003302498 0.172353462
"CXCL11" "6373" 9.992001263 12.44613792 13.80789407 13.2014455 11.53810385 13.07726925 10.65511423 12.88710295 6.76782956 13.47052205 10.53000975 6.414864116 6.56693148 6.857583976 13.42400397 13.14462471 8.738903484 3.766390992 10.79531424 3.802008551 0.001364604 0.007675897 -1.15935344
"GNLY" "10578" 13.29928497 14.03644506 8.70659646 12.464439 9.624971051 10.38202117 8.382927671 8.714164242 7.319326223 10.13989083 10.74177962 7.448300776 7.248636499 7.916106755 10.91140467 12.21680983 10.9925711 3.390503011 10.03209858 5.245574215 6.01e-05 0.001733439 1.883238645
"HNRNPAB" "3182" 12.464439 16.1880542 11.92288837 16.69438147 12.76719706 11.68477226 11.36167378 12.79882333 10.85782953 15.91907769 15.30344243 10.30341903 10.39981732 9.909137632 14.68130806 14.56470184 14.03644506 3.263977845 13.05043577 4.401276688 0.000366945 0.003411682 0.11618681
"PA2G4" "5036" 9.759691207 12.70554438 7.783159131 12.74301165 8.734839878 7.898840175 7.679749275 7.704121802 7.916106755 12.48898413 13.2014455 8.297114667 8.156650424 7.609756342 11.941609 11.99151387 12.68693608 3.19113573 9.958769075 3.906603929 0.001084235 0.006629154 -0.936758473
"AKR7A2" "8574" 12.66653262 11.40060344 8.524454206 11.86893672 10.50600599 8.667008016 7.280139186 9.148224044 8.316818676 11.48558215 12.70554438 6.788260197 7.218824948 7.013012994 10.68582572 10.47585814 8.854198755 3.085230611 9.623872363 4.847473023 0.000139885 0.002098272 1.057352249
"C3" "718" 10.50600599 15.83583204 11.86893672 15.96995077 14.11576219 12.97191308 12.13089342 11.70821475 12.55976343 14.11576219 15.19076033 10.03459043 8.436758257 8.991250022 14.34895873 14.22121366 11.45608593 3.047438124 12.61545011 3.63534019 0.001968622 0.009887053 -1.513153161
"CXCL3_CXCL2" "2921" 13.2014455 12.2732007 12.1145641 13.88686939 11.67198029 12.2732007 10.47585814 12.8175826 9.54470878 11.67198029 13.7593394 8.148789163 6.638009515 8.167446175 13.24161532 10.96865733 10.58844194 3.033203511 11.26139349 4.165665837 0.000613984 0.004635787 -0.384864146
"CCL4L1" "388372" 10.8234324 8.567213018 10.98000202 10.01868231 7.030674402 8.901206079 6.503660804 6.884540296 5.789086576 8.781695295 8.208253029 5.951345851 5.717735963 5.867775739 10.42749187 8.620566027 7.486927158 2.957897941 8.032958167 5.568908592 3.06e-05 0.001436627 2.541450242
"TNFAIP6" "7130" 10.74177962 8.724897119 8.887739344 9.734178778 10.19687507 8.831490978 7.151848439 6.990150508 7.058753558 8.620566027 10.32026447 6.209519043 5.977833191 6.469126032 9.480207289 8.407032689 10.31056816 2.834909981 8.477225312 7.952500063 3.26e-07 9.18e-05 6.948630784
"STIP1" "10963" 13.60831917 14.81138219 10.77222893 14.68130806 11.75510106 11.70821475 10.76022414 11.37316603 11.07714946 15.23560375 14.34895873 10.41877727 10.9925711 10.55644338 14.59097697 14.32617408 14.06382808 2.764408022 12.65178983 4.667697637 0.00020591 0.00246435 0.679757885
"SRC" "6714" 7.730839652 10.10176448 7.486927158 11.96064687 9.092311 8.223952626 6.60674357 7.342256229 8.160203266 9.6109716 11.51886431 7.627677104 5.678381921 5.82869303 11.03854302 9.177342881 9.098730279 2.675179651 8.604991118 4.184811424 0.00058877 0.004568042 -0.344093106
"GZMB" "3002" 8.60945342 11.75510106 8.449326811 11.1816835 8.171709601 8.957289659 7.390600844 6.757461734 6.469126032 8.571717382 8.70659646 6.852068457 7.067749016 6.815505719 9.54470878 10.62481017 10.11170372 2.624651114 8.590388962 5.38950074 4.45e-05 0.001563146 2.177741738
"IL6" "3569" 9.823803411 9.883587861 10.00848114 11.42777669 10.76022414 10.29141215 7.495718457 7.844287953 7.66503125 9.809043479 9.480207289 7.030674402 6.980959056 7.260005958 10.45534889 8.67777489 9.086050856 2.593618438 9.057669874 8.044029696 2.78e-07 9.18e-05 7.101255975
"PPP3CA_PPP3R1" "5530_5534" 11.97589642 11.1816835 9.231053395 12.53260713 11.55012878 10.32026447 9.404056473 9.6109716 10.16975984 10.87985519 12.76719706 9.778977978 6.56693148 6.80977694 11.56568879 10.61168449 10.65511423 2.48305793 10.33009693 4.187078673 0.000585854 0.004568042 -0.339265384
"ITGA1_ITGB1" "3672_3688" 15.76336806 14.68130806 13.0940346 16.31442734 15.42272351 13.53027995 12.68693608 13.01121171 13.01121171 14.56470184 17.01607077 12.79882333 11.29094872 10.76022414 14.41469929 12.85800443 13.7883101 2.417191744 13.82395786 4.126175831 0.000669487 0.00482803 -0.468977425
"POR" "5447" 11.01375455 12.05059394 9.488534333 14.19953306 10.36159114 9.451983174 8.667008016 9.292278696 8.811274248 11.88087784 14.37283563 9.70274758 9.618103155 9.369581802 11.45608593 11.01375455 11.99151387 2.327506358 10.74953244 3.644093868 0.001931109 0.009786026 -1.494608702
"KNG1" "3827" 15.91907769 16.88027458 14.34895873 17.17317494 15.66679 15.76336806 14.6611208 13.14462471 15.30344243 16.97246669 16.69438147 13.53027995 13.58360238 13.05473319 17.28392235 17.01607077 14.34895873 2.308315544 15.37324985 4.727851436 0.000180866 0.002266192 0.80637866
"C5" "727" 11.53810385 9.075896819 8.060538299 10.26077783 9.588948656 8.849429988 7.924767919 7.598679166 7.704121802 8.603819348 10.87985519 6.884540296 6.255319974 6.538531737 8.887739344 8.869878244 9.404056473 2.305283249 8.642647349 5.103144801 8.11e-05 0.001803184 1.589564799
"RBM39" "9584" 10.35104584 10.6365905 8.470868358 11.05117831 9.398543211 8.671614727 7.200424212 8.227616713 8.393883777 9.436738523 10.30341903 7.852637332 6.672765683 6.351566217 10.11170372 8.661268822 8.51992413 2.151356632 8.841869947 4.935154723 0.00011597 0.001976765 1.240554119
"SSRP1" "6749" 7.168035434 9.602512461 7.557649652 10.1522593 8.766458102 7.475007293 6.693662964 7.495718457 6.55602839 8.952159642 10.64627603 6.325357719 6.035261239 6.589676699 8.524454206 8.575160757 8.536470505 2.107362123 7.979538168 4.6702754 0.000204768 0.00246435 0.685189273
"MPO" "4353" 17.37558803 17.94558363 15.36988389 17.63064581 17.94558363 16.08286746 16.03074909 15.36988389 15.42272351 16.1880542 17.94558363 16.08286746 13.01121171 13.33182925 16.97246669 15.63884983 17.28392235 2.068670618 16.21342906 3.900995588 0.001097685 0.006675113 -0.948700889
"KIR2DL4" "3805" 7.235509576 10.40890269 7.534192181 10.34144681 9.066152603 8.4173737 7.218824948 8.346676228 6.86988166 9.697122246 10.09180026 6.55602839 6.503660804 6.747199547 8.457599989 9.197287706 9.071368092 2.006781028 8.338883967 4.360998328 0.000400611 0.003605503 0.030664045
"CCL18" "6362" 9.998718167 9.951818359 11.01375455 10.79510579 9.891224378 9.951818359 8.758311913 9.098730279 8.859768405 9.90009173 9.457972562 7.366543536 6.873954599 7.168035434 9.78668201 10.71659271 8.575160757 1.982649249 9.303781385 5.148880676 7.37e-05 0.001801672 1.684099889
"PRKCI" "5584" 8.375478225 10.96865733 8.351205174 10.64627603 8.346676228 8.571717382 7.517237658 8.365218277 7.730839652 10.39981732 9.809043479 7.200424212 7.151848439 7.337794469 9.823803411 9.967775674 8.719773794 1.902187189 8.781387456 4.581799125 0.000247929 0.002789199 0.498511843
"GFRA2" "2675" 9.516901688 12.51518435 9.64860988 12.13089342 10.26077783 9.596458651 9.048434236 9.404056473 9.177342881 11.50491605 12.17365558 9.122257479 8.771918038 8.202874771 11.1816835 10.49745499 10.37246529 1.899974011 10.18387559 4.229456729 0.000533957 0.004427867 -0.249048384
"CHST15" "51363" 11.02969469 10.91140467 8.766458102 11.15875317 9.712280846 8.981770894 8.514784764 9.10964324 8.873750034 9.778977978 11.59466554 8.962407047 6.828822839 7.276936011 9.672849806 9.276872504 9.504845659 1.774267573 9.409112811 3.823718552 0.001300983 0.007505673 -1.113177602
"CD163" "9332" 11.42777669 8.083530895 8.939671506 8.034567703 8.453846545 8.249841944 7.621876506 6.580155671 7.168035434 7.721207156 8.025912444 6.503660804 6.289983726 6.062978649 7.835689363 8.264950887 8.065620604 1.759425693 7.842900384 4.015256756 0.000853968 0.005585548 -0.705303463
"MAP2K1" "5604" 5.446654894 7.699694088 5.14225188 8.086990384 6.364080573 6.68335539 4.830953813 4.976521582 5.245163382 7.23114438 6.994344841 4.693367993 4.511056636 4.511056636 6.687649543 6.771231233 4.830953813 1.745163419 5.923910062 4.213824985 0.000552537 0.004471969 -0.282321554
"SEMA6A" "57556" 9.032840252 7.894217821 9.919465683 7.783159131 8.844309434 8.283023917 7.182913062 7.916106755 7.050641592 7.946894187 9.056289536 6.785567425 6.05391468 6.255319974 9.331635812 7.789274815 8.387811145 1.695824728 7.971375601 4.93752321 0.000115386 0.001976765 1.245493361
"LAMA1_LAMB1__LAMC1" "284217_3912_3915" 9.801075473 7.800289069 7.311466381 8.040508003 7.483200345 6.97304935 6.133131618 6.491268909 6.335002851 7.912831421 7.557649652 5.82869303 5.630964903 5.678381921 6.97304935 7.632157062 6.343551588 1.604561979 7.054486525 4.433661529 0.000341966 0.003288133 0.184897658
"PDXP" "57026" 9.170937802 10.07215772 8.311529542 10.11170372 9.116327146 8.837808005 7.968913056 9.154123152 8.283023917 9.874343642 10.07215772 7.315734057 6.64112177 7.160923606 8.957289659 9.847524117 8.436758257 1.592257407 8.784257464 4.314434457 0.000443453 0.003897533 -0.068284732
"CAMK2B" "816" 8.514784764 10.27289024 7.585611903 10.42749187 7.783159131 7.568748982 7.273130205 7.590095945 7.18777749 9.357100368 10.12079595 7.594833377 7.453194835 7.730839652 9.809043479 9.203512642 8.766458102 1.565590879 8.484674643 3.666805099 0.00183707 0.009459392 -1.446473202
"EEF1B2" "1933" 8.881762356 9.245624738 8.040508003 9.504845659 8.700717104 8.51992413 7.401350476 8.571717382 8.083530895 9.383773228 9.64860988 7.118119058 6.304964102 6.865489238 8.653874477 9.331635812 8.603819348 1.565055845 8.403545052 5.048935877 9.1e-05 0.001820502 1.477241288
"RAN" "5901" 11.78720845 11.69647901 10.67576173 12.1145641 12.39907333 10.9925711 10.00848114 10.62481017 11.05117831 11.70821475 12.15128225 11.42777669 7.946894187 9.056289536 10.85782953 11.15875317 11.83110134 1.56011064 11.02872169 3.630642518 0.001989052 0.009945259 -1.523103028
"PPIE" "10450" 8.217622293 8.946220221 7.405078102 8.695786558 6.908276582 7.552587617 6.48067123 7.517237658 6.580155671 9.127116335 6.570513878 6.171517256 5.654524228 6.171517256 7.820602968 8.714164242 7.894217821 1.55729187 7.436929995 4.141945565 0.00064674 0.004736906 -0.435385458
"KIF23" "9493" 8.620566027 8.582311567 7.030674402 8.391132791 7.64336344 7.113956785 6.255319974 7.084942719 6.631352227 8.213141882 7.987788518 5.918153241 6.140379483 5.905402241 7.783159131 7.99211479 7.141579333 1.541025504 7.319725797 5.666142709 2.51e-05 0.001283109 2.736915391
"SERPINA4" "5267" 15.99938431 16.47344151 14.69815864 16.08286746 14.7291497 14.69815864 14.96720988 14.08815907 14.93975112 15.42272351 15.33728459 14.28808692 13.05473319 12.63837044 15.79271912 16.6242835 14.47558902 1.488835502 14.95941592 3.678744 0.00178948 0.009363559 -1.421156832
"PRKCZ" "5590" 10.66668206 10.58844194 9.369581802 10.74936625 10.01868231 9.509493416 8.62568003 9.270866917 8.695786558 9.959947194 11.56568879 8.557041257 8.333763406 8.571717382 10.56834183 9.2524834 9.528886662 1.485790346 9.637203012 4.848563209 0.000139558 0.002098272 1.059634169
"ACP1" "52" 8.710165456 9.998718167 8.160203266 10.06089085 8.571717382 8.504798052 7.977966952 8.524454206 7.871980242 10.45534889 9.618103155 7.65163374 7.307455492 7.375371566 9.092311 9.262669156 9.377849569 1.470896446 8.736566891 4.592741629 0.000242125 0.002779492 0.521627281
"ANXA1" "301" 16.41549369 16.82671992 16.36782301 16.82671992 16.97246669 16.1880542 15.53019029 16.41549369 14.81138219 17.09262119 16.36782301 15.23560375 14.59097697 14.7291497 16.69438147 16.82671992 16.41549369 1.417047542 16.13571255 5.973220196 1.34e-05 0.000945425 3.346157278
"CSNK2A2_CSNK2B" "1459_1460" 6.960164347 8.411031554 7.375371566 8.691171887 8.354771044 7.780371592 7.475007293 7.508780696 7.123936906 8.575160757 9.214321831 6.255319974 5.678381921 5.905402241 7.260005958 8.060538299 8.013394693 1.405495482 7.567243092 3.967887616 0.000947611 0.005889847 -0.806226513
"UBE2I" "7329" 13.47052205 14.17566452 12.53260713 14.14590401 14.14590401 13.05473319 12.42293469 12.44613792 13.21978814 13.7593394 13.53027995 13.33182925 10.45534889 11.40060344 13.45082826 13.38248688 14.14590401 1.404878407 13.12181269 3.7545811 0.001514624 0.008352704 -1.260167261
"CDH12" "1010" 9.16499298 8.171709601 8.260704919 8.202874771 8.645554906 8.490744791 7.192048619 8.260704919 7.291794858 8.193255218 8.671614727 6.980959056 6.239221028 6.469126032 8.991250022 8.01665943 8.411031554 1.402272089 7.979661613 5.463140296 3.81e-05 0.001542732 2.327497772
"FGF16" "8823" 9.2524834 9.436738523 8.427511036 9.473178868 9.023557784 8.700717104 7.839541751 8.750056394 7.937881505 9.473178868 9.516901688 7.427120406 7.096444502 7.276936011 9.116327146 9.31781019 8.545945888 1.395429041 8.624254768 5.772414828 2.02e-05 0.001261992 2.949167745
"SOD1" "6647" 9.177342881 9.909137632 8.536470505 9.973527595 8.962407047 8.645554906 7.898840175 8.642226502 7.796115055 9.2524834 10.41877727 7.699694088 7.537571955 7.844287953 9.377849569 8.97723073 8.790806183 1.371567171 8.790607262 5.087978564 8.38e-05 0.001803184 1.558169296
"HAVCR2" "84868" 8.283023917 8.551024868 8.73013644 8.758311913 9.142489531 8.719773794 7.606259525 8.375478225 7.54177163 8.432169619 9.633516599 7.394756822 7.043562259 7.062705393 9.712280846 8.25746349 8.786358357 1.31468824 8.354769602 5.274203495 5.66e-05 0.001733439 1.942005724
"RPS6KA5" "9252" 6.83903839 7.239861715 6.113586071 7.598679166 6.48708045 6.079196591 5.370720676 5.881325794 5.470895751 7.329123617 6.738458034 5.28288089 5.14225188 5.370720676 6.295266346 7.370381401 5.951345851 1.311293234 6.268283135 5.159438254 7.2e-05 0.001801112 1.705891387
"UBE2L3" "7332" 8.844309434 9.516901688 8.202874771 9.509493416 8.786358357 8.575160757 7.817187952 8.831490978 7.876127242 9.369581802 9.451983174 7.23114438 7.067749016 7.427120406 8.822255294 9.409026474 8.292024626 1.271527258 8.531222927 4.646653988 0.000215482 0.002534507 0.635401326
"CASP3" "836" 11.65875665 12.06537332 10.24371395 12.09886422 10.62481017 11.08837899 10.39255877 10.9925711 10.54212113 12.23326564 11.64175252 10.38202117 8.695786558 10.36159114 11.25284345 11.62702734 11.68477226 1.246730341 11.03448285 3.727424516 0.001607833 0.008710799 -1.3178491
"EPS15L1" "58513" 9.404056473 7.754719992 7.495718457 7.734393566 7.916106755 7.453194835 6.68335539 7.329123617 6.584985986 7.495718457 8.32184058 6.631352227 6.414864116 6.401508407 8.163739441 7.273130205 7.513205074 1.191785694 7.44535374 4.476915973 0.000311268 0.003284821 0.276592011
"GDI2" "2665" 15.56637416 16.97246669 15.56637416 15.99938431 16.5503953 15.86367932 14.86869553 15.99938431 15.56637416 16.88027458 16.82671992 15.56637416 14.17566452 14.56470184 16.5503953 16.69438147 15.91907769 1.184606027 15.8900422 4.01841172 0.000848072 0.005585548 -0.698581152
"C9" "735" 15.4814914 15.63884983 15.79271912 16.03074909 16.1880542 16.41549369 15.70559114 14.90534124 15.91907769 15.99938431 15.99938431 14.14590401 13.95423639 14.11576219 16.03074909 16.47344151 15.53019029 1.170878815 15.54861291 4.154959857 0.000628556 0.00471417 -0.407665532
"MMP16" "4325" 8.671614727 10.04403897 8.240662638 10.09180026 8.292024626 8.148789163 8.030113445 8.171709601 7.690389528 9.154123152 10.13989083 7.95212766 7.235509576 7.860275125 8.635503087 8.754573537 8.762978309 1.170827599 8.580948484 3.665727194 0.001841428 0.009459392 -1.448758483
"LDHB" "3945" 16.82671992 17.37558803 16.08286746 17.46876749 17.01607077 16.69438147 15.79271912 16.6242835 16.41549369 17.81713811 17.17317494 16.31442734 15.07600201 15.83583204 17.63064581 17.37558803 17.37558803 1.157164327 16.75854634 4.447089278 0.000332121 0.003288133 0.213372841
"AREG" "374" 9.081933464 9.891224378 8.32184058 9.909137632 9.008179071 8.815887896 8.148789163 8.98704784 8.346676228 9.919465683 9.664492838 7.765442095 7.578111746 7.699694088 8.762978309 9.752572337 8.562936825 1.156977596 8.836259422 4.03798752 0.000812394 0.005521236 -0.6568703
"DCTN2" "10540" 7.946894187 8.495848202 7.196679738 8.926762459 7.405078102 7.192048619 6.638009515 7.013012994 6.667419732 7.968913056 8.614280525 6.624604052 6.903536236 6.828822839 7.980553031 7.647658855 7.192048619 1.090471717 7.484833574 4.248249775 0.000512453 0.004334661 -0.209054171
"DHH" "50846" 8.738903484 8.470868358 7.557649652 8.73013644 7.997190262 7.734393566 7.087399044 7.809955472 7.245067905 8.562936825 8.342938062 6.926885517 6.747199547 6.884540296 8.000752643 8.551024868 7.486927158 1.080769732 7.816162888 4.774433963 0.00016362 0.002127506 0.904246977
"ING1" "3621" 9.276872504 9.973527595 9.282139865 10.08562191 9.740747199 9.398543211 8.742932323 9.516901688 8.67777489 9.745341589 10.49745499 8.567213018 7.716735024 8.62568003 9.90009173 9.70274758 9.310582398 1.078218435 9.338876914 4.587858126 0.000244698 0.002780656 0.511312079
"MBL2" "4153" 9.444516745 8.73013644 8.365218277 8.67777489 8.70659646 8.536470505 7.956192579 8.436758257 7.849064302 8.630939814 9.392759187 7.609756342 7.164741796 7.60212578 9.001931405 8.60945342 8.557041257 1.016848497 8.427733968 5.063782135 8.82e-05 0.001820502 1.508032592
"NPPB" "4879" 7.445145131 6.733225438 7.209685859 6.631352227 7.055609336 7.18777749 7.800289069 7.299025272 7.627677104 6.723778949 7.160923606 8.078705109 8.766458102 8.700717104 7.096444502 6.703971431 7.545847874 -1.000591186 7.398037271 -4.524644695 0.000280626 0.003095135 0.377657967
"WNT7A" "7476" 6.351566217 6.012816882 6.903536236 6.229720677 6.687649543 6.781267691 7.398663418 6.80977694 7.366543536 6.239221028 6.219710491 7.609756342 7.934124311 7.972514364 6.209519043 6.469126032 7.105158282 -1.041657807 6.841215943 -5.182875884 6.86e-05 0.001762688 1.754226224
"OSM" "5008" 7.889718318 8.034567703 8.213141882 8.301119133 7.909921037 7.960670981 8.844309434 7.934124311 8.687210332 7.898840175 8.329960287 9.331635812 10.35104584 9.516901688 7.704121802 7.849064302 8.582311567 -1.049649673 8.431686153 -3.993942021 0.000894895 0.005752898 -0.7507178
"HFE2" "148738" 9.282139865 8.796204836 10.40890269 8.486575487 9.31781019 9.292278696 9.6109716 10.24371395 10.35104584 8.98704784 8.815887896 9.909137632 9.509493416 10.77222893 8.962407047 8.887739344 7.924767919 -1.051392942 9.385785481 -3.684903672 0.00176541 0.009280776 -1.408092086
"F7" "2155" 8.193255218 8.278881179 8.391132791 8.152118925 9.127116335 8.962407047 9.392759187 9.655052019 9.734178778 8.045361486 7.960670981 8.881762356 10.2332741 9.197287706 8.370200701 8.800368191 8.796204836 -1.054108325 8.833648931 -4.799302988 0.000155109 0.002127506 0.956426443
"FLT3LG" "2323" 7.972514364 7.200424212 7.679749275 7.067749016 7.780371592 7.74391793 8.240662638 7.849064302 8.086990384 7.128456435 7.448300776 8.464173575 9.383773228 9.270866917 7.226461059 7.164741796 8.008162133 -1.056450757 7.86566939 -4.410568995 0.000359594 0.003399526 0.135907179
"CD55" "1604" 13.88686939 12.76719706 13.7593394 11.78720845 13.03299616 13.12038823 13.60831917 13.45082826 13.67164029 12.68693608 12.42293469 13.80789407 14.47558902 14.24924103 12.92539701 12.06537332 12.55976343 -1.057760772 13.19281853 -3.728894656 0.001602643 0.008710799 -1.314727339
"ADAMTS1" "9510" 7.835689363 7.401350476 7.565455479 7.427120406 7.337794469 7.565455479 8.227616713 7.739713884 8.074774163 7.33343368 7.427120406 8.481580381 9.31781019 9.624971051 7.457148607 7.380350453 7.980553031 -1.058519684 7.892819896 -4.482537108 0.00030749 0.003284821 0.288501182
"CA7" "766" 7.65163374 6.261050113 6.878902342 6.304964102 6.611741374 6.923843048 7.545847874 6.898313984 7.486927158 6.351566217 6.698406491 7.734393566 8.514784764 8.645554906 6.819083331 6.37947793 7.276936011 -1.062703281 7.116672174 -4.031255856 0.000824489 0.005554194 -0.671213764
"IL13" "3596" 6.757461734 7.280139186 7.686083775 7.17748363 7.773596431 7.713360517 8.283023917 7.820602968 8.163739441 7.276936011 7.865195929 8.661268822 9.488534333 9.023557784 7.548610328 7.283953044 8.114566164 -1.075510294 7.877536118 -4.458327666 0.000324102 0.003284821 0.237198433
"F3" "2152" 7.637448634 8.000752643 7.769266478 7.007287077 7.894217821 7.929939243 8.758311913 8.854198755 8.571717382 7.529366889 7.123936906 8.311529542 8.866248796 8.837808005 7.311466381 7.716735024 7.941778238 -1.076133126 8.003647631 -6.218908864 8.23e-06 0.000697403 3.824376724
"CFD" "1675" 9.495942622 8.501149658 9.480207289 8.453846545 9.310582398 9.227386494 9.938777914 9.122257479 10.12873486 8.831490978 8.557041257 10.27289024 11.19618174 9.64860988 8.346676228 9.116327146 9.369581802 -1.079402709 9.352804973 -3.983658112 0.000915341 0.005817846 -0.772628269
"ARG1" "383" 6.454426853 7.204215088 7.894217821 7.141579333 7.708575226 7.694935237 8.51069881 7.968913056 8.326758543 7.322897924 7.617645718 8.800368191 9.64860988 7.963980936 7.594833377 7.295760108 8.09583662 -1.079743693 7.837897219 -4.151086219 0.000633914 0.004719787 -0.415915971
"DLL4" "54567" 8.981770894 7.440213141 7.909921037 7.520457696 7.716735024 7.95212766 8.635503087 7.956192579 8.453846545 7.613454027 7.548610328 8.895342365 9.793940214 9.725532106 7.578111746 7.56189202 8.268611368 -1.08352267 8.208956579 -3.871436082 0.001171391 0.006972565 -1.011633735
"IL1R1" "3554" 6.526571501 6.687649543 8.119016209 6.575238858 7.383853975 7.56189202 7.773596431 8.815887896 8.562936825 6.80977694 6.687649543 8.052857839 7.739713884 7.809955472 7.123936906 7.067749016 6.828822839 -1.091992238 7.419241512 -4.471477518 0.000314969 0.003284821 0.265068309
"CHEK1" "1111" 8.034567703 8.542088845 7.876127242 8.020389254 7.759093841 8.109348604 8.683035341 8.152118925 8.490744791 7.578111746 8.114566164 8.973634246 10.10176448 10.16975984 7.929939243 7.64336344 8.399012648 -1.094575477 8.38692155 -3.998930997 0.000885142 0.005722903 -0.740088234
"LY9" "4063" 7.329123617 6.943033981 8.235765678 7.058753558 7.022706924 7.276936011 8.086990384 7.239861715 8.008162133 6.865489238 7.581663959 8.249841944 9.42267277 9.495942622 7.337794469 6.984922877 7.754719992 -1.108980688 7.699669522 -3.67098653 0.001820261 0.009454504 -1.437607446
"CNTN4" "152330" 9.473178868 8.235765678 8.97723073 8.003864135 8.551024868 8.734839878 9.31781019 9.190922339 9.451983174 8.453846545 8.301119133 9.672849806 10.50600599 10.09180026 8.292024626 8.62568003 8.831490978 -1.116131765 8.983025719 -4.875541961 0.000131726 0.002058211 1.116072433
"IL5RA" "3568" 7.609756342 7.128456435 7.461445846 6.804515819 7.324843821 7.483200345 8.045361486 8.411031554 8.175657271 6.951889082 7.43629446 8.4025551 8.952159642 8.557041257 7.390600844 7.002942965 7.609756342 -1.132722054 7.691029918 -6.806921604 2.63e-06 0.000390905 4.933844696
"PIK3CG" "5294" 7.721207156 8.020389254 8.695786558 7.987788518 8.495848202 8.351205174 9.197287706 8.551024868 9.170937802 8.091652107 8.551024868 9.847524117 10.83590072 9.075896819 8.333763406 8.119016209 8.97723073 -1.142345746 8.707263777 -4.171375094 0.000606353 0.004635787 -0.372705451
"PDGFB" "5155" 7.401350476 6.48708045 7.273130205 6.618418419 6.844842332 7.172832234 7.946894187 7.280139186 7.765442095 6.531069689 6.865489238 8.086990384 9.02931366 8.97723073 6.990150508 7.520457696 7.598679166 -1.15341076 7.434677097 -4.443348781 0.000334834 0.003288133 0.205441538
"ITGAV_ITGB5" "3685_3693" 8.036979606 7.18777749 8.283023917 7.252383843 7.690389528 7.849064302 8.432169619 8.360526111 8.264950887 7.304679298 7.25549724 8.527129209 9.488534333 9.602512461 7.483200345 7.627677104 7.865195929 -1.15786117 8.030099484 -4.94351516 0.00011392 0.001976765 1.257986693
"ERBB4" "2066" 5.33368657 4.976521582 5.470895751 5.076162437 5.14225188 5.470895751 6.151239592 5.789086576 6.133131618 5.203026269 5.14225188 6.304964102 6.83903839 7.304679298 4.976521582 5.203026269 5.82869303 -1.163635414 5.667416034 -5.744326148 2.14e-05 0.001266062 2.893209961
"WFIKKN1" "117166" 6.439956643 5.941213103 6.544897868 5.989418998 6.289983726 6.580155671 7.315734057 6.76782956 7.030674402 6.025092086 6.432338557 7.43629446 8.213141882 8.490744791 6.538531737 6.255319974 7.026306974 -1.17301998 6.783390264 -4.89461814 0.000126459 0.002032378 1.15594096
"AURKA" "6790" 7.421779267 7.572422336 8.109348604 7.412690686 8.185096849 8.202874771 8.800368191 8.180529044 8.533650377 7.486927158 8.272161342 9.023557784 10.20692334 9.690684655 7.886068419 7.499974241 8.614280525 -1.194107607 8.299961034 -4.309598459 0.00044816 0.00390837 -0.07856578
"ACP5" "54" 11.47133568 10.74177962 10.4653924 10.00848114 10.67576173 10.35104584 11.1816835 11.57918703 10.71659271 10.29141215 9.944429438 11.50491605 12.464439 12.37416518 9.909137632 10.26077783 10.68582572 -1.199977927 10.86037427 -4.436752208 0.000339674 0.003288133 0.19145259
"FGFR3" "2261" 7.453194835 7.796115055 8.036979606 7.534192181 8.399012648 8.253954965 8.866248796 8.208253029 8.575160757 7.572422336 8.091652107 9.040682084 10.11170372 10.19687507 8.148789163 7.609756342 8.667008016 -1.206207491 8.386000041 -4.229852955 0.000533494 0.004427867 -0.248205067
"PGF" "5228" 6.48708045 6.672765683 6.984922877 6.538531737 7.17748363 7.390600844 7.417335988 8.272161342 7.865195929 6.761789128 6.968316412 8.223952626 7.977966952 8.603819348 6.56189697 6.86988166 6.703971431 -1.231231956 7.26339253 -6.778233008 2.78e-06 0.000390905 4.880888775
"PTK6" "5753" 6.913141489 6.715533805 7.168035434 6.68335539 6.852068457 7.128456435 7.941778238 7.215008951 7.806865023 6.878902342 6.785567425 8.086990384 8.996810161 9.148224044 6.819083331 7.017043027 7.65163374 -1.234477569 7.400499863 -5.014842028 9.79e-05 0.001834986 1.406448593
"AMH" "268" 8.533650377 9.184496611 9.276872504 9.040682084 9.276872504 9.70274758 9.633516599 9.509493416 10.39255877 9.001931405 7.997190262 10.67576173 10.77222893 10.39255877 8.571717382 8.758311913 9.596458651 -1.234722921 9.430414676 -4.774936986 0.000163443 0.002127506 0.905302891
"FGF18" "8817" 6.335002851 6.209519043 6.64112177 6.079196591 6.27178898 6.788260197 7.370381401 7.087399044 7.248636499 6.503660804 6.239221028 7.699694088 8.109348604 8.51069881 6.371211915 6.491268909 6.785567425 -1.242315543 6.867175174 -6.256327978 7.65e-06 0.000697403 3.896467817
"IL20" "50604" 8.326758543 7.017043027 7.730839652 7.133730449 7.430905817 7.637448634 8.365218277 7.708575226 8.244908417 7.160923606 7.329123617 8.683035341 9.853624335 9.528886662 7.401350476 7.133730449 8.036979606 -1.245359509 7.924887184 -4.323590503 0.000434677 0.003881044 -0.048821741
"LY86" "9450" 10.49745499 11.21110607 12.02208899 10.28445108 11.01375455 11.75510106 11.90246248 12.55976343 11.90246248 11.44075981 9.719575631 12.02208899 12.70554438 12.72253784 11.01375455 11.14372814 11.40060344 -1.256805846 11.48924929 -4.286570926 0.000471277 0.004078359 -0.127531665
"CASP10" "843" 10.39255877 10.84397676 11.96064687 10.87985519 11.79660529 11.85195641 11.97589642 12.06537332 11.75510106 10.90019804 10.06089085 12.2732007 13.24161532 12.92539701 11.50491605 10.74177962 11.27635669 -1.262787559 11.55566614 -4.189598266 0.000582631 0.004568042 -0.333900455
"LSAMP" "4045" 8.244908417 8.414422661 9.288122332 8.114566164 8.069826859 8.387811145 9.10964324 9.369581802 9.142489531 8.160203266 7.64336344 8.60945342 10.31056816 10.29141215 7.475007293 8.268611368 8.091652107 -1.27596456 8.646567256 -4.641882556 0.000217715 0.002534507 0.625339706
"DDR1" "780" 6.371211915 6.070202565 7.276936011 6.611741374 6.878902342 6.819083331 7.366543536 6.775975205 7.708575226 6.432338557 6.062978649 7.980553031 8.775672735 8.422717287 5.989418998 6.55602839 6.943033981 -1.291805311 7.002465478 -4.799179659 0.00015515 0.002127506 0.956167798
"RGMA" "56963" 7.461445846 7.508780696 8.193255218 7.479678309 8.074774163 8.104556547 8.73013644 8.316818676 8.683035341 7.56189202 8.003864135 9.040682084 10.13989083 9.90009173 7.806865023 7.585611903 8.440949324 -1.296775258 8.296019311 -5.081524353 8.5e-05 0.001803184 1.544801447
"TNFRSF17" "608" 8.495848202 7.956192579 8.414422661 7.796115055 8.008162133 8.000752643 8.4025551 8.800368191 9.127116335 7.548610328 7.513205074 9.504845659 9.823803411 10.00848114 7.789274815 8.527129209 7.679749275 -1.302456005 8.435095988 -5.479355824 3.69e-05 0.001542732 2.360387494
"DDR2" "4921" 9.227386494 8.97723073 10.18743592 8.524454206 9.928867964 10.18743592 10.72897831 10.07905213 10.26077783 9.331635812 9.158756463 11.02969469 11.81296831 11.53810385 9.6109716 9.292278696 10.72897831 -1.348677783 10.03558866 -4.17480622 0.000601813 0.004635787 -0.365398641
"STK16" "8576" 8.311529542 8.360526111 9.197287706 8.342938062 9.018620084 9.048434236 9.719575631 8.967424358 9.618103155 8.594053197 8.562936825 10.31056816 11.64175252 10.37246529 8.70659646 8.51992413 9.509493416 -1.36204154 9.223660522 -4.459668179 0.000323159 0.003284821 0.240039925
"HIBADH" "11112" 6.720561034 6.984922877 7.598679166 6.943033981 7.398663418 7.578111746 8.260704919 7.761938197 8.217622293 7.013012994 7.118119058 8.645554906 9.473178868 9.323832019 7.058753558 7.226461059 8.045361486 -1.369652439 7.727559505 -5.438622895 4.01e-05 0.001542732 2.277709662
"ENTPD1" "953" 8.202874771 8.333763406 8.620566027 8.065620604 8.490744791 8.683035341 9.53578503 8.771918038 9.270866917 8.253954965 8.67777489 9.883587861 11.2988055 10.50600599 8.562936825 8.283023917 9.203512642 -1.38893657 8.97910456 -4.781821685 0.000161043 0.002127506 0.919752824
"NXPH1" "30010" 7.86961653 8.877112637 9.310582398 8.683035341 8.98704784 9.336954467 10.01868231 9.816569187 9.64860988 9.16499298 8.135632504 10.1522593 11.14372814 10.93681825 8.642226502 9.071368092 9.552799722 -1.410532176 9.373413887 -5.127609132 7.71e-05 0.001803184 1.640158858
"DSG1" "1828" 9.258618785 8.775672735 9.823803411 8.62568003 9.467291596 9.467291596 9.928867964 9.778977978 10.59950242 8.844309434 9.495942622 11.25284345 11.74141242 10.33231379 9.086050856 8.822255294 9.323832019 -1.424675878 9.683803906 -5.266932287 5.75e-05 0.001733439 1.927088756
"HSPA8" "3312" 7.209685859 4.511056636 5.848505722 4.511056636 5.28288089 5.848505722 6.76782956 5.630964903 6.926885517 5.28288089 5.245163382 7.022706924 7.725945164 7.929939243 5.33368657 5.752742254 6.432338557 -1.431757056 6.074280849 -3.706088515 0.001685064 0.00907032 -1.363142802
"C3" "718" 6.414864116 6.423436946 7.315734057 6.503660804 7.047185756 7.311466381 8.086990384 7.445145131 7.909921037 6.68335539 6.475077341 8.167446175 9.127116335 8.901206079 6.503660804 6.857583976 7.565455479 -1.445563488 7.337606247 -5.705931031 2.31e-05 0.001283109 2.816553771
"SCGB2A1" "4246" 11.15875317 11.78720845 13.03299616 11.2988055 12.1145641 12.85800443 13.01121171 13.07726925 12.97191308 12.17365558 10.10176448 12.99206342 14.08815907 13.80789407 11.96064687 11.53810385 12.53260713 -1.455923608 12.38268355 -4.036702443 0.000814689 0.005521236 -0.659608473
"GOT1" "2805" 9.559963551 10.20692334 11.25284345 10.2499521 10.85782953 11.29094872 11.23469826 11.53810385 11.59466554 10.48920923 8.407032689 11.69647901 12.60070099 12.17365558 10.2499521 10.13989083 10.78275801 -1.489356274 10.84268275 -4.215295816 0.000550761 0.004471969 -0.279190553
"CD97" "976" 9.697122246 7.64336344 8.407032689 7.448300776 7.963980936 8.227616713 9.304772107 8.351205174 9.116327146 7.809955472 7.769266478 9.823803411 11.08837899 10.1522593 7.793037549 7.898840175 8.926762459 -1.495341422 8.671883827 -4.026835085 0.000832531 0.005574983 -0.680633274
"TPM2" "7169" 6.984922877 7.453194835 8.346676228 7.594833377 7.880796475 7.937881505 9.142489531 7.886068419 9.214321831 7.545847874 7.984098499 9.801075473 11.2255986 8.82551637 7.99211479 7.552587617 8.73013644 -1.530715596 8.358715337 -4.197881277 0.00057216 0.004568042 -0.316264463
"HIPK3" "10114" 7.133730449 6.878902342 7.683635931 6.884540296 7.295760108 7.479678309 8.545945888 7.552587617 8.422717287 7.022706924 7.269091615 8.849429988 10.05330696 9.568088376 7.299025272 7.136263842 8.109348604 -1.541768714 7.834397636 -5.251469044 5.94e-05 0.001733439 1.895346294
"OLFM4" "10562" 6.738458034 5.610167683 6.804515819 5.654524228 5.918153241 6.356622746 7.23114438 6.86988166 7.022706924 5.752742254 6.012816882 7.299025272 9.154123152 8.73013644 6.04380646 6.120956645 6.667419732 -1.56509233 6.705129503 -4.811629589 0.000151059 0.002127506 0.982271314
"CA4" "762" 7.486927158 7.647658855 8.4025551 7.708575226 8.156650424 8.306635812 9.231053395 8.301119133 9.086050856 7.780371592 8.01665943 9.759691207 11.02969469 10.04403897 7.813719599 7.85609083 8.869878244 -1.571118137 8.558668854 -5.046623154 9.15e-05 0.001820502 1.472442718
"CCL1" "6346" 7.430905817 7.968913056 8.614280525 8.104556547 8.114566164 8.446020461 9.409026474 8.51992413 9.288122332 8.025912444 8.160203266 9.973527595 11.37316603 10.07215772 7.977966952 8.104556547 8.996810161 -1.595863871 8.740036248 -5.021471289 9.65e-05 0.001834986 1.420222465
"IGFBP6" "3489" 11.07714946 12.83666514 12.48898413 11.26190222 12.17365558 13.01121171 13.7593394 14.86869553 13.45082826 12.08493558 12.39907333 12.90931049 12.30221442 14.08815907 12.19490074 11.35314433 10.66668206 -1.60415444 12.52510891 -4.091497026 0.000722386 0.00504773 -0.542857997
"FCRL3" "115352" 6.852068457 7.084942719 7.529366889 6.828822839 7.067749016 7.581663959 8.407032689 8.069826859 8.193255218 7.007287077 7.047185756 8.700717104 9.725532106 9.823803411 7.105158282 7.215008951 7.876127242 -1.62044779 7.771502857 -6.188858883 8.74e-06 0.000697403 3.766339299
"CLU" "1191" 7.295760108 9.086050856 9.983171731 8.180529044 9.048434236 9.938777914 10.13989083 11.1816835 9.752572337 8.175657271 7.813719599 9.31781019 10.54212113 11.06545503 8.854198755 9.270866917 8.119016209 -1.6272389 9.280336215 -4.086862685 0.000729768 0.005067831 -0.552731863
"PLA2G10" "8399" 7.464156695 8.272161342 7.99211479 7.739713884 8.163739441 8.329960287 8.695786558 9.928867964 9.793940214 8.326758543 8.375478225 9.190922339 10.32026447 10.8234324 8.630939814 8.470868358 7.977966952 -1.633669748 8.735121898 -6.211125342 8.36e-06 0.000697403 3.80935617
"SLPI" "6590" 15.96995077 15.70559114 16.88027458 14.17566452 15.99938431 16.88027458 17.46876749 17.17317494 17.37558803 15.86367932 14.50277919 17.46876749 17.63064581 17.46876749 15.86367932 15.99938431 15.56637416 -1.666675861 16.35251456 -4.997398584 0.000101565 0.001855218 1.370185541
"SLAMF7" "57823" 8.301119133 8.881762356 9.568088376 9.304772107 8.524454206 9.071368092 9.998718167 8.790806183 9.78668201 8.667008016 7.99211479 10.59950242 12.00717845 11.75510106 7.946894187 9.16499298 8.91911819 -1.731329039 9.369392983 -4.314711647 0.000443184 0.003897533 -0.067695466
"MIA" "8190" 12.85800443 15.91907769 15.70559114 14.03644506 16.08286746 16.36782301 16.41549369 17.37558803 16.47344151 14.76719564 15.36988389 16.5503953 16.41549369 17.17317494 15.60738396 14.68130806 13.49742065 -1.743658374 15.60568166 -3.792913822 0.001392172 0.00779201 -1.178692412
"FASLG" "356" 7.765442095 6.95630383 7.690389528 7.013012994 7.283953044 7.647658855 8.620566027 7.796115055 8.467932858 6.998459814 6.439956643 8.854198755 10.17816881 10.13989083 6.589676699 7.337794469 8.069826859 -1.755617375 7.87349101 -5.18031348 6.89e-05 0.001762688 1.748944669
"EFNA5" "1946" 11.48558215 8.514784764 9.467291596 7.912831421 8.477187659 8.822255294 9.581771357 10.1522593 10.07905213 8.470868358 8.008162133 10.76022414 10.55644338 11.55012878 8.083530895 8.223952626 8.020389254 -1.766025047 9.303924426 -3.948982182 0.000987805 0.00610594 -0.846500127
"TG" "7038" 7.260005958 6.239221028 7.390600844 6.325357719 6.781267691 7.380350453 8.306635812 7.54177163 8.249841944 6.649160329 6.511083054 8.667008016 9.816569187 9.70274758 6.743952503 6.908276582 7.852637332 -1.801194468 7.548616921 -5.572263088 3.04e-05 0.001436627 2.548213375
"IL17D" "53342" 7.370381401 7.25549724 8.160203266 7.022706924 7.704121802 8.232432851 9.158756463 8.052857839 8.738903484 7.50576009 7.040186511 9.633516599 11.07714946 10.52029469 7.749571093 7.606259525 8.804474944 -1.852828636 8.331357305 -4.850430662 0.000139001 0.002098272 1.063542792
"REN" "5972" 6.980959056 7.076921377 8.034567703 7.269091615 7.273130205 7.960670981 8.967424358 7.980553031 8.73013644 7.25549724 7.081540998 9.349977033 10.78275801 10.28445108 7.067749016 7.621876506 8.490744791 -1.884421251 8.129885261 -5.355889318 4.77e-05 0.00157808 2.109176992
"TNFRSF25" "8718" 12.83666514 10.30341903 13.01121171 10.8234324 12.66653262 12.99206342 14.37283563 13.49742065 13.49742065 11.45608593 10.18743592 13.95423639 15.04817974 13.7883101 12.15128225 12.92539701 14.08815907 -1.895338299 12.80000516 -3.635736803 0.001966907 0.009887053 -1.512313053
"TNFRSF19" "55504" 10.70238168 8.719773794 11.23469826 8.227616713 9.336954467 9.488534333 10.19687507 10.12873486 10.47585814 9.008179071 8.811274248 11.51886431 12.63837044 11.67198029 8.933427625 8.811274248 7.690389528 -1.926522583 9.858540416 -3.969033801 0.000945227 0.005889847 -0.803784704
"CLEC4M" "10332" 11.96064687 12.31945453 14.50277919 12.21680983 13.84505719 14.41469929 14.90534124 14.50277919 14.6611208 13.7883101 11.10084986 15.00586807 15.76336806 15.60738396 12.51518435 13.03299616 14.6611208 -1.950864024 13.81198644 -4.006749204 0.000870073 0.00565799 -0.723430389
"CTSA" "5476" 8.603819348 11.74141242 13.60831917 11.27635669 11.32534828 12.37416518 12.61900707 13.92381137 12.57453489 10.93681825 12.1145641 13.17067584 14.11576219 14.45174808 12.08493558 11.79660529 10.74936625 -1.965767736 12.20395588 -3.692198982 0.001737319 0.009222127 -1.392615894
"RPS27A" "6233" 15.33728459 13.38248688 16.41549369 13.12038823 15.11020159 16.03074909 16.6242835 16.1880542 16.69438147 14.93975112 12.37416518 16.97246669 17.17317494 16.97246669 14.6611208 14.96720988 16.47344151 -1.969687076 15.49630118 -3.692224028 0.001737223 0.009222127 -1.392562755
"CTSZ" "1522" 11.08837899 9.801075473 13.27067224 9.633516599 10.39255877 11.31202612 11.62702734 12.1145641 11.88087784 10.24371395 10.40890269 12.63837044 13.92381137 13.53027995 10.93681825 10.09180026 9.64860988 -1.998421243 11.32605907 -4.13415802 0.000657874 0.004774892 -0.45197374
"IGFBP7" "3490" 11.38567689 11.64175252 11.85195641 12.76719706 11.83110134 12.66653262 13.69366262 14.34895873 13.42400397 11.941609 11.78720845 13.7593394 13.97727712 14.17566452 11.97589642 11.68477226 10.77222893 -2.050490582 12.56969637 -8.271309562 1.88e-07 9.18e-05 7.474994297
"CCL15" "6359" 8.253954965 8.587867179 8.854198755 9.299734369 9.457972562 9.220179835 10.52029469 10.77222893 11.41623039 8.766458102 9.262669156 10.47585814 11.55012878 11.08837899 9.012793541 8.849429988 8.533650377 -2.052437366 9.64247228 -9.704868979 1.85e-08 2.08e-05 9.666260058
"RPS27A" "6233" 13.7593394 11.56568879 14.41469929 11.00029043 13.95423639 14.17566452 14.76719564 14.32617408 14.45174808 13.07726925 10.95022383 15.33728459 15.96995077 15.53019029 12.55976343 13.01121171 14.32617408 -2.082433504 13.71630027 -3.853872588 0.001217514 0.00717122 -1.049016724
"TFF3" "7033" 14.96720988 13.29928497 16.11877489 12.68693608 14.93975112 15.79271912 16.5503953 16.08286746 16.6242835 14.50277919 12.8175826 17.01607077 17.28392235 17.28392235 14.37283563 14.7291497 16.1880542 -2.223721437 15.36803171 -4.464199245 0.000319991 0.003284821 0.249643778
"PI3" "5266" 13.95423639 14.47558902 16.97246669 13.97727712 15.36988389 16.6242835 17.37558803 16.69438147 17.17317494 15.76336806 12.48898413 17.37558803 17.46876749 17.37558803 15.33728459 15.23560375 14.93975112 -2.231236336 15.80010684 -4.437070825 0.000339439 0.003288133 0.192128311
"CTSB" "1508" 10.20692334 12.09886422 12.35074927 10.32026447 9.177342881 11.1816835 11.81296831 12.74301165 12.74301165 12.85800443 8.691171887 12.92539701 15.23560375 13.92381137 10.57956185 12.464439 10.47585814 -2.284737322 11.75227451 -3.655261809 0.001884282 0.009635533 -1.470942665
"C1QBP" "708" 10.26077783 10.44052995 11.69647901 10.67576173 11.29094872 11.56568879 12.85800443 11.81296831 12.48898413 10.64627603 10.01868231 13.27067224 14.76719564 14.14590401 10.66668206 10.50600599 12.51518435 -2.289135087 11.74274974 -5.430651692 4.08e-05 0.001542732 2.261506918
"MB" "4151" 7.725945164 7.565455479 9.184496611 7.759093841 8.227616713 9.973527595 10.49745499 9.863584555 11.15875317 10.50600599 7.301937052 10.55644338 11.10084986 11.60826073 7.56189202 8.235765678 9.158756463 -2.324785726 9.293284664 -5.103321068 8.11e-05 0.001803184 1.589929551
"IDS" "3423" 8.804474944 8.338243433 9.304772107 8.446020461 9.134968223 9.122257479 9.823803411 10.13989083 10.22389483 8.283023917 8.316818676 11.38567689 12.48898413 12.02208899 8.32184058 8.59929795 8.895342365 -2.326141957 9.508905837 -6.692631439 3.27e-06 0.000409174 4.722155594
"CST6" "1474" 12.57453489 8.98704784 10.36159114 8.253954965 10.1522593 9.64860988 10.74177962 11.32534828 11.06545503 8.962407047 8.180529044 11.06545503 13.14462471 12.08493558 8.272161342 8.91911819 7.215008951 -2.341518865 10.05616593 -3.830302384 0.001282283 0.007455461 -1.099171089
"CST3" "1471" 14.22121366 12.92539701 15.99938431 12.55976343 14.41469929 15.4814914 15.96995077 15.91907769 16.11877489 14.00181713 12.30221442 16.47344151 16.82671992 16.82671992 13.7593394 14.37283563 13.58360238 -2.390166415 14.80920252 -5.198264766 6.64e-05 0.001762688 1.785930639
"CTSH" "1512" 12.55976343 11.01375455 13.42400397 10.91140467 12.37416518 12.83666514 13.49742065 13.80789407 13.64224821 11.69647901 11.31202612 14.6611208 15.60738396 15.19076033 11.79660529 11.67198029 12.09886422 -2.428800562 12.82956117 -6.157651888 9.3e-06 0.000697403 3.705932418
"IL13RA1" "3597" 6.715533805 7.235509576 8.217622293 7.182913062 7.54177163 8.375478225 9.258618785 8.603819348 9.42267277 7.417335988 6.720561034 10.08562191 11.05117831 11.12296176 6.947766187 7.725945164 7.54177163 -2.503944698 8.303945969 -6.971125861 1.93e-06 0.000361937 5.234601274
"IL34" "146433" 6.86988166 7.909921037 9.6109716 8.01665943 8.687210332 9.158756463 10.38202117 10.68582572 10.1522593 7.806865023 7.817187952 10.68582572 11.48558215 11.32534828 8.171709601 8.567213018 8.148789163 -2.534765061 9.146001624 -7.663972731 5.43e-07 0.000122177 6.459490644
"CTSV" "1515" 12.35074927 9.816569187 12.00717845 8.208253029 11.2255986 11.25284345 12.06537332 12.464439 12.37416518 8.97723073 8.996810161 13.24161532 12.99206342 13.07726925 9.436738523 9.690684655 8.470868358 -2.66307627 10.97932058 -4.640151174 0.000218531 0.002534507 0.621688322
"SPINT2" "10653" 9.02931366 6.295266346 10.59950242 6.649160329 7.730839652 10.12873486 9.349977033 10.71659271 9.697122246 8.387811145 6.414864116 10.9925711 10.93681825 12.70554438 7.196679738 8.152118925 7.809955472 -2.69726368 8.987816022 -4.191615087 0.000580063 0.004568042 -0.32960616
"KLK13" "26085" 13.69366262 9.008179071 10.65511423 8.642226502 10.74936625 10.85782953 11.29094872 11.86893672 11.99151387 8.700717104 8.854198755 13.14462471 13.21978814 13.27067224 8.781695295 9.032840252 8.253954965 -2.716251833 10.70683935 -4.070663458 0.000756171 0.005218972 -0.587246706
"KLK8" "11202" 10.00848114 8.973634246 10.1522593 8.223952626 9.983171731 10.28445108 10.50600599 11.08837899 11.57918703 8.786358357 9.409026474 12.76719706 13.42400397 13.21978814 9.357100368 9.040682084 8.849429988 -2.727558919 10.3325358 -6.400500214 5.76e-06 0.00064814 4.172358809
"ICAM1" "3383" 9.633516599 9.116327146 10.84397676 9.127116335 9.383773228 10.6365905 12.00717845 10.42749187 11.64175252 9.066152603 8.714164242 12.57453489 14.24924103 13.64224821 8.98704784 9.944429438 11.1816835 -2.729670417 10.65748383 -5.403626757 4.32e-05 0.001563146 2.206518504
"LYZ" "4069" 13.33182925 12.08493558 15.53019029 11.75510106 14.08815907 15.30344243 16.25362557 15.19076033 16.1880542 13.58360238 11.44075981 16.69438147 17.09262119 16.88027458 13.05473319 13.97727712 15.83583204 -2.748207839 14.60503409 -4.469433692 0.000316371 0.003284821 0.26073719
"B2M" "567" 13.05473319 11.83110134 15.19076033 11.50491605 13.7593394 14.93975112 16.08286746 14.93975112 15.76336806 13.24161532 11.07714946 16.36782301 16.97246669 16.69438147 12.72253784 13.55161284 15.19076033 -2.858205645 14.28734912 -4.798810813 0.000155273 0.002127506 0.955394255
"KLK5" "25818" 5.918153241 5.654524228 8.796204836 5.528717684 8.557041257 8.436758257 9.672849806 10.39981732 9.467291596 5.82869303 5.33368657 9.528886662 8.227616713 10.02566903 5.498557491 6.661667065 6.151239592 -2.975030045 7.628669081 -5.288541219 5.49e-05 0.001733439 1.971402505
"CD27" "939" 10.84397676 10.52029469 13.12038823 10.47585814 12.30221442 13.0940346 14.56470184 13.21978814 13.92381137 11.23469826 10.37246529 14.93975112 15.91907769 15.56637416 10.92641889 11.81296831 13.92381137 -2.995542028 12.75062549 -5.359809041 4.73e-05 0.00157808 2.117179662
"MAPK9" "5601" 10.77222893 7.60212578 10.47585814 8.297114667 9.001931405 10.33231379 11.86893672 10.36159114 11.55012878 8.750056394 7.322897924 12.48898413 14.00181713 13.55161284 8.486575487 9.473178868 11.15875317 -3.060841983 10.32330031 -4.895485965 0.000126225 0.002032378 1.157753927
"MFGE8" "4240" 6.994344841 6.503660804 9.672849806 5.630964903 8.013394693 9.495942622 11.42777669 10.20692334 8.912203739 6.187530744 5.894964092 10.11170372 9.383773228 12.1145641 6.977366928 6.618418419 6.984922877 -3.180003464 8.301841503 -5.122085227 7.8e-05 0.001803184 1.628740373
"KLK7" "5650" 13.97727712 11.68477226 14.53891073 9.847524117 13.58360238 13.42400397 14.62325504 14.6611208 14.90534124 11.26190222 11.2255986 15.79271912 15.86367932 16.11877489 11.08837899 11.74141242 10.62481017 -3.236736922 13.23312255 -5.19685354 6.66e-05 0.001762688 1.783024262
"CTSD" "1509" 13.24161532 9.158756463 14.76719564 8.59929795 11.44075981 12.53260713 13.97727712 13.47052205 14.53891073 9.837788855 9.444516745 14.90534124 15.63884983 13.84505719 11.10084986 10.70238168 11.11191725 -3.310748781 12.25374382 -4.396546918 0.000370745 0.003416305 0.106147703
