# Supplementary material for: Respiratory Mucosal Proteome Quantification in Human Influenza Infections
Source: PLoS One. 2016 Apr 18;11(4):e0153674. doi: 10.1371/journal.pone.0153674 (PMC4835085; doi:10.1371/journal.pone.0153674)
Supplement: S5 Table — (TXT) [file pone.0153674.s009.txt]

"Gene.Symbol" "cor" "p.value" "adj.p"
"RPS6KA5" 0.911234364589993 3.66128834800038e-07 1.48282178094016e-05
"KNG1" 0.884912601651355 2.37308680742652e-06 4.80550078503871e-05
"MAP2K1" 0.876049590731388 4.030570774618e-06 7.15961751580448e-05
"LDHB" 0.863942634992132 7.81642608198792e-06 7.15961751580448e-05
"ANXA1" 0.856537986902829 1.13722493301803e-05 8.77287805471051e-05
"STIP1" 0.851801334994204 1.43015679671286e-05 0.000100732783072819
"DCTN2" 0.847310083167586 1.76471357505636e-05 0.00010995523044582
"GFRA2" 0.840527493795752 2.39455914189479e-05 0.000129250914380629
"FGF16" 0.839789579470832 2.47331996654291e-05 0.000129250914380629
"EEF1B2" 0.8342642486855 3.13585432775906e-05 0.000144718066610088
"PRKCI" 0.83301159966345 3.30528917566246e-05 0.000144718066610088
"AREG" 0.831758950641399 3.48240161246478e-05 0.000148460279268235
"SRC" 0.824243056509098 4.72253742742726e-05 0.000170011347387381
"SOD1" 0.824243056509098 4.72253742742726e-05 0.000170011347387381
"DHH" 0.824243056509098 4.72253742742726e-05 0.000170011347387381
"ACP1" 0.822990407487047 4.96167557228494e-05 0.000174737270154383
"KIR2DL4" 0.815474513354746 6.62185726612155e-05 0.000208197279667364
"LAMA1_LAMB1__LAMC1" 0.814721233814987 6.81139248294453e-05 0.000208197279667364
"KIF23" 0.809211268244494 8.34189879475391e-05 0.000235642797989185
"HNRNPAB" 0.807958619222444 8.72751103663647e-05 0.000235642797989185
"SSRP1" 0.807958619222444 8.72751103663647e-05 0.000235642797989185
"ING1" 0.807958619222444 8.72751103663647e-05 0.000235642797989185
"PKM2" 0.801695374112192 0.000108883144767402 0.000271370299266449
"GDI2" 0.79692933511398 0.000128192168121595 0.000294921728227183
"RBM39" 0.795432129001941 0.000134820887411873 0.000299191558366074
"KPNB1" 0.785410936825538 0.000187027296812882 0.000393486001086842
"C3" 0.78338580174518 0.000199406237176991 0.000398812474353982
"PDXP" 0.78338580174518 0.000199406237176991 0.000398812474353982
"UBE2L3" 0.776642393671186 0.000245685936278634 0.000473822877108794
"MMP16" 0.771631797582985 0.000285614014879584 0.000544346710711678
"NAGK" 0.770379148560935 0.000296400712155407 0.000550629773133898
"PPIE" 0.768344794351672 0.0003146427970219 0.000572720596826379
"C9" 0.763799857917559 0.000358803722391452 0.000638749483817749
"SERPINA4" 0.758317456089334 0.000418835956019008 0.000706785675782075
"CAMK2B" 0.757852658340432 0.000424288324652787 0.000708605243234551
"AKR7A2" 0.756600009318381 0.000439277730971446 0.000726152983850757
"GZMB" 0.75033676420813 0.00052100138461423 0.000819439070946653
"MBL2" 0.736557624965577 0.000745925948672484 0.00106938056358356
"IL6" 0.735304975943526 0.0007698433141936 0.00108447492955968
"CHST15" 0.720273187678923 0.00110995728545179 0.00148605851440653
"PPP3CA_PPP3R1" 0.717767889634822 0.00117715535295748 0.00155039973316351
"CASP3" 0.717767889634822 0.00117715535295748 0.00155039973316351
"CSNK2A2_CSNK2B" 0.714009942568671 0.00128421558328225 0.00167776552009455
"CXCL11" 0.71025199550252 0.00139917128646752 0.00179893451117253
"CCL18" 0.709434182060435 0.00142527726053421 0.00181807020635072
"POR" 0.70692734749485 0.00150780855092927 0.00190832019726986
"GNLY" 0.706494048436369 0.001522464240976 0.00191193183750475
"PA2G4" 0.697725505282017 0.00184517297661967 0.00226453047130596
"UBE2I" 0.691907546338176 0.00208873532148692 0.00250648238578431
"CPNE1" 0.688956962127665 0.00222196276298392 0.00262743042046274
"PRKCZ" 0.688956962127665 0.00222196276298392 0.00262743042046274
"CCL4L1" 0.682693717017414 0.00252787665634447 0.00290436892431067
"ITGA1_ITGB1" 0.665564577162705 0.00354399432215237 0.00398699361242141
"C5" 0.660146034620508 0.00392689777717685 0.00438729268898379
"EPS15L1" 0.620441554982182 0.00787509778094938 0.00855823091116417
"HAVCR2" 0.610040073738496 0.00931175156598076 0.00999009108403233
"CCL15" -0.620061265914899 0.00792428788070757 0.00855823091116417
"MB" -0.621313914936949 0.00776318175535423 0.00849753678626612
"CLU" -0.632587756135402 0.00642800266790201 0.00708392130748384
"IGFBP6" -0.636345703201553 0.00602648138533593 0.00668691770153713
"TNFRSF17" -0.673925173863062 0.0030131405179728 0.00341348785952163
"HFE2" -0.676430471907162 0.00286735066590116 0.00327120287236611
"PI3" -0.68311743231936 0.00250615254964076 0.00289997652172716
"TNFRSF19" -0.684365836404589 0.00244303102202946 0.00284727356524297
"CST6" -0.684365836404589 0.00244303102202946 0.00284727356524297
"KLK13" -0.692714909193816 0.00205344371032948 0.00248252150054758
"CTSA" -0.693967558215866 0.00199965540564858 0.00243567049409827
"IL1R1" -0.699406843798096 0.00177930046394266 0.00220035629892146
"MIA" -0.700660261080889 0.00173145932386742 0.00215766469589633
"CASP10" -0.711504644524571 0.00135994850320028 0.00176249326014757
"F7" -0.720273187678923 0.00110995728545179 0.00148605851440653
"LSAMP" -0.726536432789174 0.000955689918051649 0.0013010232497846
"CST3" -0.728235441302319 0.000917047940372931 0.00125899801983402
"SPINT2" -0.730294379855325 0.000871960025434867 0.00120732926598674
"EFNA5" -0.734052326921476 0.000794392366099296 0.00110941002851798
"IL13RA1" -0.735755944999073 0.000761160667697803 0.00108164936988635
"OSM" -0.737810273987627 0.000722627502025973 0.00104522906543043
"PGF" -0.737810273987627 0.000722627502025973 0.00104522906543043
"GOT1" -0.73951619684745 0.000691871176886185 0.0010189375514142
"LY86" -0.739797773107299 0.000686900546913947 0.0010189375514142
"KLK5" -0.741568221053778 0.000656320681083077 0.000984481021624616
"HSPA8" -0.745445084352393 0.000593285790448267 0.000898245776192703
"TPM2" -0.746578817141979 0.000575832977467624 0.000880046625941086
"SLPI" -0.74854374902191 0.000546594727669802 0.000843317579833408
"SCGB2A1" -0.74908411518608 0.000538773994708846 0.000839244107142625
"DDR1" -0.75033676420813 0.00052100138461423 0.000819439070946653
"IL34" -0.753303786958165 0.000480840801176227 0.000771249601886622
"CD55" -0.754094711274281 0.000470581262430538 0.000762341645137472
"FGFR3" -0.755347360296331 0.000454705363567806 0.000744063322201864
"STK16" -0.760357956384532 0.000395584830091483 0.000674576236577056
"AMH" -0.761291483999932 0.000385311824167621 0.000664048037395261
"NXPH1" -0.762863254428633 0.000368517738745852 0.000641934125557291
"CTSZ" -0.762863254428633 0.000368517738745852 0.000641934125557291
"REN" -0.767873850516834 0.000318996656509939 0.00057419398171789
"CLEC4M" -0.770070792711628 0.00029910753108508 0.000550629773133898
"C3.1" -0.770851628917257 0.000292292869239209 0.000550598195543626
"C1QBP" -0.780400340737337 0.000218901733473756 0.000427253985816246
"IL17D" -0.782905638781438 0.000202439780239072 0.000399942004862556
"AURKA" -0.784158287803488 0.000194605784291544 0.000398812474353982
"DDR2" -0.784493942737986 0.000192550302592495 0.000398812474353982
"KLK7" -0.785410936825538 0.000187027296812881 0.000393486001086842
"LYZ" -0.789168883891689 0.00016575856913869 0.000358038509339571
"PDGFB" -0.79417947997989 0.000140585718471387 0.000307768735031955
"LY9" -0.795432129001941 0.000134820887411872 0.000299191558366074
"CA4" -0.796684778023991 0.000129255819161296 0.000294921728227183
"B2M" -0.797035812326123 0.000127731369385684 0.000294921728227183
"CD27" -0.800306935062875 0.00011423707632746 0.000272153034780125
"IL13" -0.800442725090142 0.000113703889528693 0.000272153034780125
"FGF18" -0.800442725090142 0.000113703889528693 0.000272153034780125
"CTSV" -0.801695374112192 0.000108883144767402 0.000271370299266449
"ACP5" -0.804200672156293 9.97555363496537e-05 0.000256514236327681
"CFD" -0.806705970200393 9.12801611050813e-05 0.0002385062274036
"DLL4" -0.806705970200393 9.12801611050813e-05 0.0002385062274036
"PIK3CG" -0.811587690608006 7.64967804407133e-05 0.000221294257703492
"MFGE8" -0.812969215310645 7.26997672319743e-05 0.000214133859846906
"TNFRSF25" -0.813467816532194 7.13689897505047e-05 0.000214106969251514
"CCL1" -0.814721233814987 6.81139248294461e-05 0.000208197279667364
"ARG1" -0.817979811398846 6.02313383710039e-05 0.000195149536322053
"HIBADH" -0.819232460420896 5.74132529126842e-05 0.000189815244323568
"CD97" -0.819232460420896 5.74132529126842e-05 0.000189815244323568
"CHEK1" -0.821737758464997 5.2109546287877e-05 0.000179611627630555
"ICAM1" -0.824243056509098 4.72253742742726e-05 0.000170011347387381
"MAPK9" -0.824243056509098 4.72253742742726e-05 0.000170011347387381
"WNT7A" -0.825495705531148 4.49320354916554e-05 0.000170011347387381
"CTSD" -0.825495705531148 4.49320354916554e-05 0.000170011347387381
"F3" -0.83301159966345 3.30528917566249e-05 0.000144718066610088
"FCRL3" -0.83301159966345 3.30528917566249e-05 0.000144718066610088
"CNTN4" -0.836769546729601 2.81893439325476e-05 0.000138384052032506
"RGMA" -0.836769546729601 2.81893439325476e-05 0.000138384052032506
"PTK6" -0.841780142817802 2.26571963479156e-05 0.000126567786495253
"RPS27A.1" -0.842923122677813 2.15333116925569e-05 0.000124585589078365
"CA7" -0.844285440861902 2.02557772508531e-05 0.000121534663505118
"KLK8" -0.848043387928053 1.70595125290835e-05 0.00010995523044582
"HIPK3" -0.850548685972154 1.51753866197182e-05 0.000102433859683098
"RPS27A" -0.853577169581548 1.31361738261507e-05 9.67300072652915e-05
"FASLG" -0.856811931082405 1.12197410185549e-05 8.77287805471051e-05
"ERBB4" -0.860175443269783 9.48418983620357e-06 8.08651975507884e-05
"TFF3" -0.863604507843886 7.95513057311609e-06 7.15961751580448e-05
"ENTPD1" -0.864327825214707 7.66092617405625e-06 7.15961751580448e-05
"IL20" -0.864857925126678 7.45123276959727e-06 7.15961751580448e-05
"IDS" -0.865580474236758 7.17328571924979e-06 7.15961751580448e-05
"CTSH" -0.865580474236758 7.17328571924979e-06 7.15961751580448e-05
"DSG1" -0.868618176975055 6.09905949014817e-06 7.15961751580448e-05
"ITGAV_ITGB5" -0.869338421302909 5.86549450750061e-06 7.15961751580448e-05
"TG" -0.869338421302909 5.86549450750061e-06 7.15961751580448e-05
"OLFM4" -0.890633454677764 1.64703422458856e-06 3.81170777690495e-05
"WFIKKN1" -0.894391401743915 1.2814641784116e-06 3.45995328171131e-05
"FLT3LG" -0.908170540986468 4.67952831207688e-07 1.51616717311291e-05
"ADAMTS1" -0.911793919057579 3.49751160449205e-07 1.48282178094016e-05
"NPPB" -0.933223521427474 4.62115697447705e-08 3.74313714932641e-06
"IL5RA" -0.951343717639346 4.53653840603077e-09 7.34919221776985e-07
